# Supplementary material for: Spatial Patterning of Fluorescent Liquid Crystal Ink Based on Inkjet Printing
Source: Molecules. 2022 Aug 28;27(17):5536. doi: 10.3390/molecules27175536 (PMC9458137; doi:10.3390/molecules27175536)
Supplement: Supplementary file 1 [file molecules-27-05536-s001.zip]

Archive with 1 entries (1 files):
- molecules-1854241-supplementary.pdf
